# Supplementary material for: The Restorative Effects of Electron Mediators on the Formation of Electroactive Biofilms in Geobacter sulfurreducens
Source: Microorganisms. 2026 Jan 17;14(1):214. doi: 10.3390/microorganisms14010214 (PMC12843962; doi:10.3390/microorganisms14010214)
Supplement: Supplementary file 1 [file microorganisms-14-00214-s001.zip]

Archive with 1 entries (1 files):
- microorganisms-4086846-supplementary.pdf
